# Supplementary material for: Overall Evaluation of Antibiotics Occurrence from Large-Scale Livestock Farms in Sichuan Basin, China: Spatial Distribution, Source Apportionment, and Risk Assessment
Source: Toxics. 2025 Feb 23;13(3):154. doi: 10.3390/toxics13030154 (PMC11945991; doi:10.3390/toxics13030154)
Supplement: Supplementary file 1 [file toxics-13-00154-s001.zip]

Archive with 1 entries (1 files):
- toxics-3463624-supplementary.pdf
